# Supplementary material for: Zinc Complexes of Fluorosubstituted N-[2-(Phenyliminomethyl)phenyl]-4-methylbenzenesulfamides: Synthesis, Structure, Luminescent Properties, and Biological Activity
Source: Materials (Basel). 2024 Jan 17;17(2):438. doi: 10.3390/ma17020438 (PMC10817688; doi:10.3390/ma17020438)
Supplement: Supplementary file 1 [file materials-17-00438-s001.zip]

Archive with 1 entries (1 files):
- materials-2677902-supplementary.pdf
